# Supplementary material for: Exploratory study of introducing HPC to non-ICT researchers: institutional strategy is possibly needed for widespread adaption
Source: J Supercomput. 2020 Sep 28;77(5):4317–31. doi: 10.1007/s11227-020-03438-0 (PMC7521077; doi:10.1007/s11227-020-03438-0)
Supplement: Supplementary file 1 — Supplementary material 1 (xlsx 13 KB) [file 11227_2020_3438_MOESM1_ESM.xlsx]

## Sheet: Q1
Please generate an ID.	Gender	Age	Status	Rate your computer skills	Rate your programming skills	Rate your confidence in using supercomputing.	Describe what supercomputing (high performance computing) is.	Are you planning to use supercomputing in your future research?	Would you be interested in a hands-on training in supercomputing?	Anything else.	group	score
a1gus	Female	56	senior researcher	2	2	1	-	2	2		A	1
a1mon	Female	43	senior researcher	3	1	1	?	2	2		A	1
a1tsr	Male	36	postdoc	4	3	2	Tasks can be solved by using sc which needs calculations run billion times, so very time consuming with normal pcs and impossible by hand.	4	4		A	4
a3eoa	Male	29	PhD student	3	3	1	It is a way of using programming and computing methods which are performing better in some ways but not really sure what it is.	3	4	I am not really sure what this means so mainly i guessed.	A	2
a3sso	Male	33	PhD student	3	2	1	Allow to do things which needs more computing power	1	2		B	2
a4lal	Male	46	senior researcher	4	4	4	For me, it usually involves running embarrassingly parallel jobs in a large number of computers.	4	4	It's such a large field it would be great that the course could take more hours	B	4
a6mae	Female	39	PhD student	2	2	2	Many computers working in network	2	2		A	2
a7oao	Female	31	senior researcher	3	3	2	Use very high performance computers for data processing that would otherwise be impossible or take much longer	3	4		B	3
a8ome	Male	52	senior researcher	3	2	2	Cálculos complejos	2	4		B	1
a9war	Male	49	senior researcher	2	1	1	computing big data	2	3	thanks it is fun	A	2
d4zot	Female	35	postdoc	2	1	1	No idea	2	2		A	1
d5gne	Male	54	senior researcher	3	1	1	storage and management of high volumes of data	3	3		B	1
f1bso	Female	38	student	4	3	2	HPC is the action of combining computing power and resources with a view to providing higher performance that the one that could be achieve with a single server, allowing to process data and perform complex calculations at high speeds. In order to achieve this purpose, several compute nodes work together during the completion of one or more tasks (parallel processing).	3	4		B	4
f9zsa	Female	27	PhD student	2	1	1	Using programming to compute high amount of data	1	1		A	2
j0tss	Male	32	postdoc	3	3	3	The use of large computer capacities (in terms of CPU amd memory) to solve computing-intensive tasks.	4	3		A	4
j1bar	Male	41	senior researcher	3	2	1	Time consuming, big data tasks carried out with high-performance, multiple computers	2	3		A	4
j1cel	Male	32	postdoc	4	2	2	The use of supercomputers to process data	4	4		A	2
j2mre	Male	26	researcher	3	3	2	Perform complex calculations that require a lot of computing power	3	4		B	2
j4rás	Female	29	PhD student	3	2	1	I do not know Bence. :D	2	2		A	1
j5moe	Female	39	senior researcher	3	1	2	Is a computer with a high level of performance as compared to a normal computer.	3	3		B	1
j6dio	Female	23	PhD student	4	4	4	Resolving big computing problems by using parallelism	4	4		B	3
j8hvc	Female	37	postdoc	2	2	1	I have no idea :)	2	3		A	1
j8voo	Male	27	PhD student	4	4	3	is the use of a supercomputer for the realization of complex calculations that in a normal computer would be extremely heavy and could not be carried out or would last too long	4	3		B	4
j9kbf	Female	40	PhD student	1	1	1	Can count sg that computers i have access to can’	3	4		A	1
m1fva	Female	27	PhD student	3	1	1	?	2	3		A	1
m1mrs	Female	27	PhD student	2	1	1	it is a computer that has got more capacity for doing calcules that a standards computers. It is used for determinate objetives	2	3		B	3
m2aga	Female	32	PhD student	2	1	1	I don’t know.	3	3		A	1
m2cme	Female	42	senior researcher	2	1	3	Use of computers for complicated calculations. Supercomputing allows to analyze the results quickly.	2	3		B	3
m5fve	Male	26	PhD student	3	3	2	Using a cluster of CPUs as a single computer to run tasks that will take many time to run in a classic computer.	2	4		B	3
m6mah	Female	31	PhD student	1	1	1	I have no idea	1	3		A	1
m8aol	Female	25	PhD student	3	3	3	Supercomputing groups hundreds of computers, to work together as only one, making their computing power higher than personal computers.	4	4		B	3
n2lan	Female	26	PhD student	3	2	1	Everything is fast?	1	3		A	2
n6aos	Male	54	senior researcher	3	2	2	Using of high throughput computing for the solving of recurrent problems and analysis of masive data	4	4		B	3
n8ros	Female	51	senior researcher	2	1	1	Un procedimiento para obtener respuestas a fenómenos complejos	2	2	Conocer estos temas me resulta sumamente interesante	B	1
n9sin	Female	51	PhD student	3	2	2	Trabajar con datos del orden de millones, creo.	2	3		B	1
o7geo	Male	46	senior researcher	4	2	1	I guess it has to do with dealing with big data and running programs that require huge amounts of computing.	1	3		B	2
o8trs	Male	26	PhD student	3	2	1	being able to analyse a huge amount of data	2	3		A	2
o9srs	Male	35	PhD student	3	1	1	I dont know	2	2		A	1
s0voo	Female	52	senior researcher	2	1	1	I do not have a clear idea what is supercomputing	4	4		B	1
s0wno	Female	35	postdoc	3	2	1	computing huge amounts of data in parrallell	3	4		A	2
s1sls	Female	27	PhD student	2	1	1	I have not even heared about it	3	3		A	1
s1vns	Female	33	PhD student	3	1	1	I never really heard of it.	2	3		A	1
s5trr	Male	56	senior researcher	2	1	1	no idea	2	2		A	1
s7vuy	Female	29	PhD student	3	3	1	Dunno	2	3		A	1

## Sheet: Q2
Please generate an ID.	The topics presented were what you expected of the presentation.	The presentation met your needs.	The presentation was of adequate length for the topics presented.	The presenter was responsive to the participants.	The presenter was knowledgeable in all topics presented.	The presenter provided adequate visual aids.	The presenter's style and delivery was effective.	Would recommend this presentation to other colleagues.	How well do you understand the core concepts of supercomputing?	Are you planning to use supercomputing in your future research?	Are you planning to make follow-up research on supercomputing?	Would you be interested in a hands-on training in supercomputing?	Anything else.	group
a1gus	4	3	4	4	4	4	4	4	4	3	1	1		A
a1mon	4	4	4	4	4	4	4	4	4	3	4	4		A
a1tsr	4	4	4	4	4	4	4	4	4	4	4	4		A
a3eoa	3	4	4	4	4	4	4	4	4	4	4	4		A
a3sso	3	4	4	4	4	3	3	3	4	2	1	2		B
a4lal	4	4	4	4	4	4	4	4	4	4	4	4	I'm starving! Give me more :-)	B
a6mae	4	3	4	4	4	3	4	4	2	2	2	3		A
a7oao	4	3	4	4	4	4	4	3	3	3	2	3		B
a8ome	3	2	3	3	4	3	3	2	4	1	3	3		B
a9war	3	4	4	4	4	3	4	3	4	2	2	3	thanks for the effort	A
d4zot	2	2	4	4	4	4	3	2	2	1	1	1		A
d5gne	3	3	2	3	4	4	3	4	2	4	4	4		B
f1bso	4	4	4	4	4	4	4	4	4	3	3	4		B
f9zsa	4	4	3	4	4	4	4	4	3	3	2	3		A
j0tss	4	3	3	4	4	3	3	4	4	4	3	4		A
j1bar	4	4	4	4	4	4	4	4	4	2	2	2		A
j1cel	4	4	4	4	4	4	4	2	4	4	1	4		A
j2mre	3	3	3	4	3	4	4	4	4	4	3	4		B
j4rás	3	2	3	4	4	4	3	4	3	2	2	3		A
j5moe	4	4	4	3	4	4	4	4	4	3	3	4		B
j6dio	4	4	4	3	4	4	4	4	4	4	4	4		B
j8hvc	2	3	4	4	4	3	3	3	3	3	3	3		A
j8voo	3	4	4	4	4	4	4	4	4	4	4	4		B
j9kbf	3	4	4	4	4	4	4	3	4	3	2	4		A
m1fva	2	3	2	4	4	3	3	3	2	2	3	3		A
m1mrs	3	3	3	3	3	3	3	4	2	3	2	3		B
m2aga	4	3	4	4	4	4	4	4	3	3	3	4	Thank you for the presentation :)	A
m2cme	4	4	4	4	4	4	4	4	4	4	4	4		B
m5fve	4	3	3	3	4	4	3	3	4	3	3	4		B
m6mah	3	1	4	4	4	4	4	3	2	1	1	1		A
m8aol	3	3	3	3	3	3	3	3	3	3	2	3		B
n2lan	2	4	4	4	4	3	4	4	3	4	3	4		A
n6aos	4	4	4	4	4	4	4	4	4	4	4	4	Thank you for all the information	B
n8ros	2	4	4	4	4	4	4	4	3	2	1	2		B
n9sin	3	3	2	3	3	3	3	3	2	3	2	3		B
o7geo	3	3	4	4	4	4	4	4	4	2	2	3		B
o8trs	4	4	3	4	4	4	4	4	3	3	4	3		A
o9srs	3	2	3	4	4	2	3	3	3	2	2	2		A
s0voo	4	3	4	4	4	4	4	4	3	3	3	4		B
s0wno	3	3	3	4	4	4	4	3	2	2	2	3		A
s1sls	4	3	4	4	4	4	4	4	3	3	2	4		A
s1vns	2	3	3	4	4	3	4	3	3	3	3	2	May be interested in a training later on, but not right now as I only started my PhD studies	A
s5trr	3	3	4	4	4	3	4	4	2	1	1	2		A
s7vuy	4	4	4	4	3	4	4	3	4	4	3	4		A

## Sheet: Q3
Please generate an ID.	How many sessions did you participate in?	The topics presented were what you expected of the workshop.	The workshop met your needs.	The workshop was of adequate length for the topics presented.	The presenter was responsive to the participants.	The presenter was knowledgeable in all topics presented.	The presenter provided adequate visual aids.	The presenter's style and delivery was effective.	Would recommend this workshop to other colleagues.	How well do you understand the core concepts of supercomputing?	Are you planning to use supercomputing in your future research?	Are you planning to make follow-up research on supercomputing?	What would you have changed in the workshop, to make it better for you?	Anything else.	group
a1tsr	3	4	4	4	4	4	4	4	4	3	4	4			A
j0tss	3	3	3	3	4	4	4	4	4	4	4	4	More emphasis on the actual motion-tracking program (inputs, outputs, execution of the program, etc.).		A
j4rás	3	3	3	4	4	4	4	4	4	3	2	3	It was fine. :)		A
s1sls	3	4	4	3	4	4	4	4	4	4	3	3	Different levels, based on the participants' knowledge of programming		A
